# Supplementary material for: Etiology of severe acute respiratory infections among adults in northern Thailand using multiplex PCR: A post-COVID-19 surveillance study (2023–2024)
Source: PLoS One. 2026 Jun 9;21(6):e0350198. doi: 10.1371/journal.pone.0350198 (PMC13249144; doi:10.1371/journal.pone.0350198)
Supplement: S1 Table — (XLSX) [file pone.0350198.s001.xlsx]

## Sheet: Data set
S1 Table. Detailed demographic, clinical characteristics, and PCR results of adult patients with severe acute respiratory infection (SARI).
Age3	Sex	Comorbidity	Vaccinations	Fever	Cough	Fatigue	Dyspnea	Others	Chest X-ray	Treatment	Ventilators usage	Length of hospital stay	Outcomes	PCR results
>30	1	None	2	1	1	1	1	1	Normal	1	0	3−4	Not severe	All Neg
>30	1	Pulmonary disease	1, 2	1	1	0	1	1	patchy infiltration	1	1	>10	Pneumonia	H1N1 swl
<30	2	None	2	1	1	1	0	1	Normal	1	0	3−4	Not severe	HMPV
>30	1	Hypertension	1, 2	1	1	0	0	1	Normal	1	0	3−4	Not severe	All Neg
<30	2	None	2	1	1	1	0	1	Normal	1	0	3−4	Not severe	HAdV
>30	1	Hypertension	1, 2	1	1	1	1	1	Normal	1	0	3−4	Not severe	HRV, HCoV HKU1, HAdV
≥65	2	Cardiovascular disease, Kidney disease, Hypertension	1, 2	1	1	1	1	0	Normal	2	0	5−6	Not severe	SARS-CoV-2
≥65	2	Hypertension, Diabetes	1, 2	1	1	1	1	1	patchy infiltration	1	0	3−4	Pneumonia	HCoV NL63
>30	2	Immunodeficiency, Ovarian cancer	1, 2	1	1	1	1	1	pleural effusion	1	0	7−8	Pneumonia	All Neg
≥65	1	Hypertension	1, 2	1	1	1	0	1	Normal	1	0	3−4	Not severe	All Neg
>30	1	Kidney disease	1, 2	1	1	1	0	1	Normal	1	0	3−4	Not severe	HAdV
>30	2	None	2	1	1	1	0	1	patchy infiltration	1	0	3−4	Not severe	All Neg
≥65	1	Pulmonary disease	1, 2	1	1	1	1	1	patchy infiltration	1	1	7−8	Pneumonia	All Neg
>30	1	Pulmonary disease	1, 2	1	1	1	1	1	patchy infiltration	1	0	5−6	Pneumonia	HRV
>30	1	Immunodeficiency	2	1	1	1	1	1	pleural effusion	1	1	5−6	Death	All Neg
≥65	2	Pulmonary disease	1, 2	1	1	1	1	1	interstitial infiltration	1	0	3−4	Not severe	All Neg
≥65	2	Cardiovascular disease, Hypertension	1, 2	1	1	1	1	0	interstitial infiltration	1	0	5−6	Not severe	All Neg
≥65	2	Cardiovascular disease, Pulmonary disease, Diabetes	1, 2	1	1	1	1	1	patchy infiltration	1	1	7−8	Death	All Neg
≥65	2	Hypertension, Diabetes	1, 2	1	1	1	1	1	Normal	0	0	3−4	Not severe	HRV
≥65	1	Pulmonary disease, Diabetes	1, 2	1	1	1	1	1	pleural effusion	1	0	>10	Pneumonia, Need special care	HAdV
≥65	1	Cardiovascular disease	1, 2	1	1	1	1	0	patchy infiltration	1	0	5−6	Pneumonia	All Neg
≥65	1	Hypertension	1, 2	1	1	1	1	1	patchy infiltration	1	0	5−6	Pneumonia	HRV
>30	1	None	2	1	1	1	0	1	Normal	0	0	3−4	Not severe	IAV
>30	1	Pulmonary disease	1, 2	1	1	1	1	1	fibrosis	1	0	5−6	Pneumonia	All Neg
≥65	1	Obesity	1, 2	1	1	1	0	1	Normal	0	0	3−4	Not severe	IAV
≥65	2	Pulmonary disease	1, 2	1	1	1	1	0	patchy infiltration	1	0	3−4	Pneumonia	All Neg
<30	2	None	2	1	1	1	0	1	Normal	2	0	5−6	Not severe	All Neg
≥65	2	Thalassemia	1, 2	1	1	1	0	1	Normal	1	0	3−4	Not severe	All Neg
≥65	1	Cardiovascular disease, Hypertension	1, 2	1	1	1	1	1	patchy infiltration	1	1	9−10	Death	All Neg
>30	1	Kidney disease, Hypertension	1, 2	1	1	1	1	1	lung cavity	1	0	9−10	Pneumonia	All Neg
>30	1	Cardiovascular disease, Hypertension	1, 2	1	1	1	1	1	patchy infiltration	1	0	7−8	Not severe	All Neg
>30	2	None	2	1	1	1	1	1	pleural effusion	1	0	5−6	Pneumonia	All Neg
≥65	2	Kidney disease	1, 2	1	1	1	1	1	pleural effusion	1	0	7−8	Pneumonia	All Neg
≥65	2	Cardiovascular disease, Hypertension	1, 2	1	1	1	1	1	Normal	1	0	5−6	Not severe	HRV
≥65	2	Cardiovascular disease, Kidney disease, Hypertension, Diabetes	1, 2	1	1	1	1	0	Normal	1	0	3−4	Not severe	HRV
≥65	2	Cardiovascular disease, Hypertension	1, 2	1	1	1	1	1	patchy infiltration	1	0	5−6	Pneumonia	HCoV NL63
<30	1	None	2	1	1	1	0	1	patchy infiltration	1	0	3−4	Not severe	H1N1 swl, HMPV, HAdV
<30	1	None	2	1	1	1	1	1	patchy infiltration	1	0	5−6	Pneumonia	All Neg
>30	1	None	2	1	1	1	1	1	patchy infiltration	1	0	3−4	Pneumonia	All Neg
>30	2	Cardiovascular disease, Kidney disease	1, 2	1	1	1	1	0	Normal	1	0	3−4	Not severe	HAdV
<30	1	None	2	1	1	1	1	1	patchy infiltration	1	0	5−6	Pneumonia	All Neg
>30	1	Hypertension	1, 2	1	1	1	1	0	pleural effusion	1	0	5−6	Pneumonia	HCoV OC43
≥65	2	Cardiovascular disease, Hypertension, Epilepsy	1, 2	1	1	1	1	0	Normal	1	1	7−8	Pneumonia	All Neg
≥65	1	Hypertension	1, 2	1	1	1	1	0	Normal	1	0	3−4	Not severe	HAdV
>30	2	None	2	1	1	1	1	0	pleural effusion	1	0	7−8	Pneumonia	EV
>30	1	None	2	1	1	1	1	0	Normal	1	0	5−6	Not severe	All Neg
>30	2	Hypertension, Diabetes	1, 2	1	1	1	1	1	Normal	1	1	5−6	Pneumonia	EV, HAdV
≥65	2	Kidney disease, Pulmonary disease, Hypertension, Diabetes	1, 2	1	1	1	1	0	patchy infiltration	1	0	5−6	Pneumonia	All Neg
<30	2	None	2	1	1	1	0	1	Normal	1	0	3−4	Not severe	HCoV HKU1, M. pneumoniae
>30	2	Immunodeficiency, Breast cancer	1, 2	1	1	1	1	1	patchy infiltration	1	0	7−8	Pneumonia	All Neg
>30	1	Pulmonary disease, Tuberculosis	1, 2	1	1	1	1	1	fibrosis	1	0	5−6	Pneumonia	HRV
>30	2	Cardiovascular disease	1, 2	1	1	1	1	1	Normal	1	0	3−4	Not severe	All Neg
≥65	2	Kidney disease, Diabetes	1, 2	1	1	1	1	0	patchy infiltration	1	0	5−6	Pneumonia	All Neg
≥65	1	Hypertension, Multiple myeloma	1, 2	1	1	1	0	1	Normal	1	0	>10	Need special care	All Neg
>30	1	Pulmonary disease, Diabetes	1, 2	1	1	1	1	1	Normal	1	0	5−6	Not severe	HRV
≥65	1	Cardiovascular disease, Hypertension, Diabetes	1, 2	1	1	1	1	1	Normal	1	0	5−6	Not severe	All Neg
>30	2	Cardiovascular disease	1, 2	1	1	1	1	1	patchy infiltration	1	0	5−6	Pneumonia	All Neg
<30	1	None	2	1	1	1	0	1	Normal	1	0	3−4	Not severe	HAdV
>30	1	Cardiovascular disease, Kidney disease	1, 2	1	1	1	1	0	patchy infiltration	1	0	5−6	Pneumonia	All Neg
>30	2	Kidney disease, Diabetes	1, 2	1	1	1	1	0	Normal	1	1	>10	Death	All Neg
≥65	1	Pulmonary disease	1, 2	1	1	1	0	1	Normal	1	0	5−6	Not severe	All Neg
≥65	1	Cardiovascular disease, Kidney disease, Hypertension, Leukemia	1, 2	1	1	1	1	0	pleural effusion	1	0	7−8	Pneumonia	All Neg
≥65	1	Cardiovascular disease, Hypertension	1, 2	1	1	1	1	1	Normal	1	0	5−6	Not severe	HPIV-3
>30	2	Hypertension, Diabetes	1, 2	1	1	1	1	1	Normal	1	0	5−6	Not severe	EV, HAdV
<30	2	None	2	1	1	1	1	1	lung cavity	1	0	5−6	Pneumonia	HRV
>30	2	None	2	1	1	1	0	1	Normal	1	0	3−4	Not severe	All Neg
≥65	1	Hypertension, Diabetes	1, 2	1	1	1	0	1	Normal	1	0	5−6	Not severe	HRV
>30	1	None	2	1	1	1	0	1	Normal	1	0	3−4	Not severe	HMPV
<30	1	None	2	1	1	1	0	1	Normal	1	0	3−4	Not severe	All Neg
≥65	1	Kidney disease, Hypertension	1, 2	1	1	1	0	1	Normal	1	0	3−4	Not severe	HAdV
≥65	1	Kidney disease, Pulmonary disease, Hypertension, Diabetes	1, 2	1	1	1	1	1	patchy infiltration	1	0	7−8	Pneumonia	HPIV-3, EV, HAdV
>30	1	Cardiovascular disease, Kidney disease, Diabetes	1, 2	1	1	1	1	0	pleural effusion	1	0	3−4	Not severe	EV, HAdV
>30	1	Leukemia	2	1	1	1	1	0	Normal	1	0	>10	Death	All Neg
≥65	1	Pulmonary disease, Tuberculosis	1, 2	1	1	1	1	0	fibrosis, Pneumomediastinum	1	0	7−8	Pneumonia	IAV
≥65	1	Immunodeficiency, Lung cancer	1, 2	1	1	1	1	1	pleural effusion	1	0	>10	Death	IAV, EV
≥65	2	Hypertension, Rheumatoid arthritis	1, 2	1	1	1	1	1	Normal	1	0	3−4	Not severe	SARS-CoV-2
>30	2	Immunodeficiency, SLE	2	1	1	1	1	1	Normal	1	0	7−8	Not severe	EV, HAdV
≥65	2	Kidney disease, Hypertension	1, 2	1	1	1	1	1	patchy infiltration	1	0	7−8	Pneumonia	All Neg
≥65	2	Pulmonary disease, Asthma	1, 2	1	1	1	1	0	Normal	1	0	5−6	Not severe	All Neg
>30	1	Tuberculosis	1, 2	1	1	1	1	0	patchy infiltration	1	1	>10	Death	All Neg
≥65	2	Kidney disease, Hypertension	1, 2	1	1	1	1	1	patchy infiltration	1	0	5−6	Pneumonia	All Neg
<30	1	None	2	1	1	1	1	0	patchy infiltration	1	0	3−4	Pneumonia	HCoV HKU1
<30	2	Pulmonary disease	2	1	1	1	1	1	Normal	0	0	3−4	Not severe	HRV
≥65	1	Pulmonary disease, Hypertension	1, 2	1	1	1	1	0	fibrosis	1	0	5−6	Pneumonia	All Neg
≥65	2	Pulmonary disease	1, 2	1	1	1	1	0	interstitial infiltration	1	0	5−6	Pneumonia	HAdV
≥65	1	Pulmonary disease	1, 2	1	1	1	1	0	interstitial infiltration	1	0	3−4	Pneumonia	All Neg
<30	2	Pulmonary disease, Obesity	1, 2	1	1	1	1	1	Normal	1	0	3−4	Not severe	HRV
>30	1	Hypertension, Diabetes	1, 2	1	1	1	1	1	Normal	1	0	3−4	Not severe	All Neg
≥65	2	Immunodeficiency, Hypertension, Diabetes	1, 2	1	1	1	1	0	Normal	1	0	3−4	Not severe	EV
>30	1	Immunodeficiency, Lung cancer	1, 2	1	1	1	1	1	lung mass	1	0	5−6	Pneumonia	HRV
≥65	1	Brain or nerve disorder, Hypertension	1, 2	1	1	1	1	1	patchy infiltration	1	0	5−6	Pneumonia	All Neg
>30	1	Brain or nerve disorder, Hypertension	1, 2	1	1	1	1	1	Normal	1	1	7−8	Bronchiolitis, Need special care	All Neg
>30	2	Diabetes, Obesity	1, 2	1	1	1	1	1	Normal	1	0	7−8	Not severe	H1N1 swl
≥65	1	Immunodeficiency	1, 2	1	1	1	1	1	Normal	1	1	9−10	Death	All Neg
>30	2	Cardiovascular disease, Kidney disease, Hypertension	1, 2	1	1	1	1	0	pulmonary congestion	1	0	5−6	Pneumonia	All Neg
>30	1	None	2	1	1	1	1	1	Normal	1	0	3−4	Not severe	HAdV
≥65	2	Kidney disease, Hypertension	1, 2	1	1	1	1	0	pleural effusion	1	0	5−6	Not severe	HAdV
<30	1	Tuberculosis	2	1	1	1	1	1	patchy infiltration	1	0	9−10	Pneumonia	All Neg
>30	1	Hypertension	2	1	1	1	1	1	Normal	1	0	3−4	Not severe	All Neg
≥65	1	None	1, 2	1	1	1	1	0	Cardiomegaly	1	0	3−4	Not severe	All Neg
≥65	1	Hypertension, Rheumatoid arthritis, Leukemia	1, 2	1	1	1	1	0	patchy infiltration	1	0	5−6	Pneumonia	All Neg

## Sheet: Data Dictionary
Column title
Sex	1= Male | 2 = Female
Vaccinations	1 = Influenza vaccine | 2 = Covid vaccine
Fever	0 = No | 1 = Yes
Cough	0 = No | 1 = Yes
Fatigue	0 = No | 1 = Yes
Dyspnea	0 = No | 1 = Yes
Others	0 = No | 1 = Yes
Treatment	0 = None | 1 = Antibiotic | 2 = Antiviral
Ventilators usage	0 = No | 1 = Yes
PCR results	All Neg: All negative; EV: Enterovirus; HAdV: Human adenovirus; HCoV: Human coronavirus; HMPV: Human metapneumovirus; HPIV-3: Human parainfluenza virus type 3; HRV: Human rhinovirus; H1N1 swl: Influenza A virus H1N1 swine-lineage; IAV: Influenza A virus; M. pneumoniae: Mycoplasma pneumoniae; SARS-CoV-2: Severe acute respiratory syndrome coronavirus 2
